# Supplementary material for: Radon Risk Communication through News Stories: A Multi-Perspective Approach
Source: Int J Environ Res Public Health. 2024 Sep 29;21(10):1302. doi: 10.3390/ijerph21101302 (PMC11506878; doi:10.3390/ijerph21101302)
Supplement: Supplementary file 1 [file ijerph-21-01302-s001.zip]

Archive with 1 entries (1 files):
- ijerph-3140333-supplementary.pdf
